# Supplementary material for: Sleep apnea prevalence in chronic kidney disease - association with total body water and symptoms
Source: BMC Nephrol. 2017 Apr 4;18:125. doi: 10.1186/s12882-017-0544-3 (PMC5381077; doi:10.1186/s12882-017-0544-3)
Supplement: Supplementary file 1 — Study sample data. (XLSX 51 kb) [file 12882_2017_544_MOESM1_ESM.xlsx]

## Sheet: study_data
recruit	gender	bmi	egfratentry	sleep_apnealinkdate	auto_ahi	odi	min_sat	rec_dur_hrs	rec_dur_mins	eval_dur_hrs	eval_dur_mins	attempts_at_apneaLink	neck	ep_berlindate	epworthsummaryscore	berlin0low1high	baseline_ktv	kdqoldate1	symptoms1	effectsofkidneydisease1	burdenofkidneydisease1	workstatus1	cognitivefunction1	qualityofsocialinteraction1	sexualfunction1	sleep1	socialsupport1	dialysisstaffencouragement1	overallhealth1	patientsatisfaction1	physicalfunctioning1	rolephysical1	pain1	generalhealth1	emotionalwellbeing1	roleemotional1	socialfunction1	energy1	tst	seff	sol	ai	resai	rem	n3	st3	st4	ahi	oai
consented	Male	21.7		2010-10-08	11	9	73	7	52	7	26	1	37	2010-10-07	13	0	1.49	2010-10-07	85		6	50	73	73		55	83.335	75	60	83.33	20	0	90	25	80	66	62	50	413	83.5	15.5	10.5	5.5	15.4	21.2	10.5	10.7	7.7	1.7
consented	Male	26.19	16.65	2013-02-01	2	3	89	6	55	3	57	1	36	2013-01-30	7	0		2013-01-30	85	71	43	100	33	66	100	55	100		40		80	25	90	40	40	33	100	40	442.5	92.5	1.5	18.6	7.1	12	42.1			7.3	0.4
consented	Female	22.48	17	2013-01-14	4	6	82					1	34	2013-01-14	7	0		2013-01-14	83	75	75	50	80	93		55	0		50		65	0	77	40	80	100	100	55	393.5	66.3	65	13.4	5.8	21.2	22.1			9.6	2
consented	Male	31.15		2011-11-29	3	3	83	10	9	8	16	1	49	2011-11-24	7	1	1.69	2011-11-24	68	31	6	0	80	80		47	83.335	100	50	83.33	30	0	22	50	73	0	50	50	366	78.9	38.5	24.8	9.5	17.1	11.8	9.2	2.6	14.1	1
consented	Male	20.2		2010-11-09	12	11	70	7	57	5	14	1	37	2011-11-09	10	0	1.27	2011-11-09	70	56	25	0	46	66		35	83.335	75	50	66.67	30	25	45	30	73	66	87	40	470.5	86.3	43	10.5	1.8	22.1	16.4	15.1	1.3	2.7	0
consented	Female	24.35	29.47	2013-08-29	2	2	87	9	41	3	34	1	33	2013-08-28	7	0		2013-08-28	72	68	12	50	100	60	100	37	100		40		25	0	32	10	86	100	25	20	281.5	71.1	94	14.7	6.8	24	22.2			8.3	0
consented	Male	22.53		2011-03-24	6		81	8	59	5		1	38	2011-03-24	4	0	1.27	2011-03-24	91	84	37	50	100	100		80	100	100	50	83.33	25	0	100	40	93	100	37	55	426	76.8	17	16.8	8.6	10.1	47.8	24.9	22.9	11.5	1.7
consented	Male	31.71	11.91	2012-09-06	1	2	80	7	40	7	28	1	42	2012-08-22	4	1		2012-08-22		96	81	50	80	66		25	100		70		50	25	55	60	80	33	100	65	402.5	87.6	4	2.8	1.6	17.4	15.9			2.8	0
consented	Female	33.95		2011-08-01	15	15	86	11	1	9	37	1	40	2011-07-28	6	1	1.12	2011-07-28	68	78	25	0	93	86		72	50	75	50	83.33	40	0	45	15	93	100	50	20	432	72.8	73	10.4	6.5	28	29.2	9.3	19.9	10.7	0
consented	Male	31.65		2010-11-12	12	21	70	10	56	8	25	2	43	2010-11-11	8	0	1.12	2010-11-11	68	56	43	0	53	100		70	83.335	100	50	66.67	30	0	87	40	100	66	75	55	315.5	68.5	19.5	18.8	7.4	6.3	9.9	3.2	6.7	10.8	3.2
consented	Male	25.23	27	2013-05-30	2	2	81	10	45	9	9	1	38	2013-05-29	6	0		2013-05-29	89	78	25	0	73	53		47	100		40		55	100	100	25	66	33	75	45	420	81.6	30	17.4	11.3	15.2	12.5			14	1
consented	Male	38.27		2010-10-07	64	38	70	6	32	6	20	1	48	2010-10-07	18	1	1.37	2010-10-07	72	46	25	100	100	86	87	67	100	87	70	66.67	60	100	90	65	100	100	100	75	469.5	84.7	7.5	82.2	81.2	14	9.4	7.3	2.1	93.5	74
consented	Female	32.46	19	2013-03-28	11	13	77	8	35	6	11	1	38	2013-03-27	11	1		2013-03-27	79	84	75	100	100	100	50	35	100		60		65	0	22	30	80	100	75	60	409.5	85.4	29.5	18.3	15.5	22.8	9.6			27.7	12.3
consented	Female	27.04	21	2013-10-15	0	1	89	6	1	5	49	1	37	2013-10-15	10	1		2013-10-15	81	78	93	100	100	93	87	72	100		80		95	100	90	55	93	100	100	75	281	78.3	36.5	25	19.9	12.3	20.3			20.7	0.4
consented	Male	26.3		2010-05-26	17	20	74	4	36	4	19	1	39	2011-05-25	8	0	1.23	2011-03-25	77	96	75	100	100	80		72	83.335	100	70	50	45	25	90	55	86	66	87	50	490	92.5	2.5	34.4	21.3	20.2	0	0	0	34.3	15.7
consented	Male	25		2010-12-08	20	11	78	7	25	7	1	1	41	2010-12-08	8	0	1.42	2010-06-27	75	53	37	0	73	80		60	50	100	50	66.67	60	50	77	50	73	100	75	50	315	54.7	132	33.7	25.9	23.8	17.8	4.6	13.2	29	13
consented	Male	28.79		2010-11-10	30	30	70	10	49	8	11	2	47	2010-08-04	2	0	1.34	2010-08-04	91	78	37	50	86	100	75	95	100	50	80	33.33	75	100	67	80	100	100	87	75	551	97.3	7	16.2	11.1	11.1	40.4	15.8	24.6	32.5	8.6
consented	Male	31.99		2010-05-11	41	46	70	6	2	5	47	1	50	2011-03-10	3	1	1.45	2010-03-10	68	81	81	50	86	93	100	67	100	100	70	100	35	100	77	45	66	100	100	50	398	70.2	0	135.4	130.3	7.7	37.5	28.3	9.2	137.3	0.2
consented	Male	28.72		2011-04-29	81	75	70	9	38	4		1	43	2011-04-28	12	1	1.04	2011-04-28	47	34	6	50	73	86		37	100	62	40	83.33	5	0	0	5	33	0	12	10	414	73	15.5	72	62.5	10	9.9	8.5	1.4	79.6	58
consented	Male	30.09		2010-08-27	34	32	78	6	37	6	25	1	45	2010-08-26	5	1	1.1	2010-08-26	70	50	25	0	86	60	62	65	66.67	75	60	83.33	70	75	67	45	73	66	75	55	470.5	95.7	6.5	8.8	7.3	16.5	40.6	17.9	22.7	74.6	5.6
consented	Male	24.72		2010-08-26	61	60	70	10	41	10	5	2	40	2010-08-25	15	0	1.47	2010-08-25	87	68	62	100	80	86	50	55	0	75	80	83.33	95	50	57	60	80	33	87	45	396	71.3	31.5	37.3	36.5	30.6	22.4	3	19.4	65.2	13.6
consented	Male	22.25		2010-08-19	7	8	84	8	35	7	57	1	37	2010-08-19	2	0	1.2	2010-08-19	87	71	50	100	93	80		65	66.67	75	70	50	80	50	100	55	80	100	62	35	456.5	80	21	18	15.2	18.2	28.7	8.4	20.3	23.1	2.2
consented	Male	22.4		2010-08-06	25	31	81	7	20	7	8	1	36	2010-08-05	10	0	1.5	2010-08-05	91	34	25	0	93	80		50	66.665	75	30	66.67	75	0	100	10	73	100	75	45	383	74.2	26	20.1	16.9	18.9	12.8	3.8	9	32.3	2.3
consented	Male	35.6	15	2013-06-17	62	72	70	10	58	4	46	1	46.5	2014-06-13	14	1		2013-06-13	83	81	50	100	80	60		45	83.335		50		90	100	77	60	86	100	87	50	187	55.5	2.5	32.7	31.1	13.1	24.3			92.7	55.5
consented	Male	26.3		2010-08-31	6	7	71	6	45	6	26	1	44	2011-08-31	8	1	1.54	2012-03-07	64	65	56	0	86	86		47	83.335	100	60	83.33	65	50	67	35	86	100	75	45	382.5	70.8	23	33.7	16.2	18.2	6.8	6.7	0.1	19.9	1.4
consented	Male	37.17	24	2013-04-18	44	54	70	8	41	8	29	1	49	2013-04-18	5	1		2013-04-18	81	90	81	0	86	100	75	75	100		70		45	0	55	75	93	33	100	55	347	70.9	5.5	64.7	61	11.2	2.4			76.3	45.3
consented	Male	27.32		2010-08-18	69	54	77	13	6	5	15	1	50	2010-08-18	6	0	1.39	2010-08-18	93	53	25	100	80	80		30	66.665	75	40	66.67	75	25	77	25	80	66	50	45	341.5	64.7	10.5	54.6	53.2	13.3	12.7	6.1	6.6	75	17.6
consented	Male	24.73		2011-09-02	46	27	84	5	14	1	10	1	40	2011-09-03	8	0	1.56	2012-03-08	64	53	6	50	60	53		55	83.335	87	60	66.67	60	75	45	50	20	100	75	60	349	76.5	26.5	44.2	33.9	29.2	6	5.4	0.6	67	3.6
consented	Male	30.65		2011-02-03	22	20	80	8	40	4	20	1	42	2011-02-09	9	0	1.19	2011-02-09	72	46	43	50	80	80		47	66.67	75	70	83.33	75	100	90	70	73	100	100	65	195.5	41.1	22	22.4	15	9.7	34.5	26.6	7.9	33.8	2.8
consented	Male	25.16	23	2013-03-06	26	22	86	7	56	7	28	1	38	2013-03-05	5	0		2013-03-04	95	100	93	50	100	100		57	100		80		90	100	80	75	66	100	100	55	305	65.2	1.5	42.9	29.7	33	0			42.7	3.5
consented	Male	29.59	17.76	2012-11-21	12	15	79	7	19	7	7	1	40	2012-11-21	10	0		2012-11-21	91	93	87	50	100	73		50	100		30		85	100	67	40	66	100	87	50	297.5	68.4	13.5	37.5	29.8	4.5	24.7			35.3	2
consented	Male	33.1	25	2013-07-31	40	16	70	11	37	6	23	1	41	2013-07-30	7	0		2013-07-30	83	96	100	50	100	66	75	62	100		50		75	100	80	65	86	100	100	60	323	67.9	36.5	45.3	37.2	4.2		13		68.9	18.6
consented	Male	26.12		2010-05-06	22	14	70	10	56	5	37	1	39	2011-05-06	5	0	1.11	2011-05-06	81	71	18	50	100	100		82	100	100	80	100	50	0	90	30	86	0	87	35	283.5	51.4	68.5	53.3	20.1	10.6	10.9	8.6	2.3	42.1	6.6
consented	Male	23.89		2010-06-03	23	30	82	11	36	6	15	1	41	2011-06-02	0	0	1.26	2011-06-02	100	100	50	100	100	100			83.335	100	50	100	10	75	100	50	93	100	100	75	362	87.3	7	51.4	41.8	18.6	4.1	4.1	0	79.9	54.2
consented	Male	23.63	25	2013-03-13	3	2	88	14	21	4	48	1	37	2013-03-12	9	0		2013-03-12	70	90	62	50	93	86		35	100		50		70	0	77	40	46	100	62	60	187	29.3	9.5	37.2	21.2	16.8	47.9			20.5	1.9
consented	Male	23.35		2011-02-02	40	42	70	10	48	8	20	2	36	2010-11-24	8	0	1.33	2010-11-24	64	68	68	0	100	100	100	70	100	87	90	100	65	0	77	85	66	0	100	65	408.5	72.8	65	23.8	17	25.3	36.2	10	26.2	37.6	13.7
consented	Female	33.65	19.88	2011-09-27	33	36	70	9	34	9	21	1	40	2012-09-04	21	1		2012-09-04	47	78	100	50	73	100		42	83.335		50		30	100	45	35	73	100	87	40	500.5	86.8	20.5	42	36.4	20	10.3			69.1	29.5
consented	Male	46.35		2010-09-10	42	44	81	6	21	6	19	1	48	2010-09-09	4	1	1.08	2010-09-09	81	31	37	100	93	60	100	72	50	100	10	100	75	100	80	35	73	100	87	50	413	71.3	14	75.7	72.2	8.7	45.9	16.6	29.3	89.3	9.4
consented	Female	41.73		2011-03-03	24	15	76	10	28	7	49	1	38	2011-03-03	7	1	1.47	2011-03-03	81	53	37	100	66	66		50	83.335	75	50	66.67	65	25	90	35	73	100	75	55	289	66.8	36.5	21.2	12.9	28	24.2	19.2	5	25.5	0
consented	female	32.9	13	2012-09-17	11	21	74	8	24	8	12	1	38	2012-09-15	10	1		2012-09-15	85	84	68	100	80	80		60	66.665		70		70	50	90	35	80	100	100	25	505.5	88.7	8.5	22.9	15.7	19.5	32.7			27.9	10.2
consented	Male	27.23		2011-01-27	58	67	70	7	34	6	17	1	38	2011-01-26	10	1	1.4	2011-01-26	81	46	0	0	80	60		5	16.665	75	20	66.67	25	0	77	5	80	0	12	5	55.5	15.8	28.5	98.4	83.2	5.4	6.3	6.3	0	95.1	1.1
consented	Male	21.26		2010-09-03	7	4	87	5	5	3	33	1	38	2010-09-03	14	1	1.65	2010-09-03	87	75	56	0	60	66			66.665	100	70	83.33	85	75	45	25	86	100	87	45	461.5	86.3	57	14.3	12.1	7.3	46.3	10.3	36	106.7	5.2
consented	Male	23.78	19	2013-11-11	4	3	75	9	22	7	13	1	38	2013-11-11	9	0		2013-11-11	87	96	75	100	73	73	100	47	66.67		70		100	100	90	50	73	100	100	50	448	78.6	56	21.3	15.7	20.3	8.4			16.6	5.2
consented	Male	34.3	27.04	2013-07-19	20	23	75	7	19	7	7	1	46	2013-07-18	4	0		2013-07-18	33	75	50	100	33	60	37	57	66.67		40		40	50	22	20	46	66	50	20	336	78.9	67	33.6	29.5	13.4		19.3		62.1	7.5
consented	Male	26.61	15	2013-09-21	6	11	80	9	49	8	22	1	39	2013-09-20	6	0		2013-09-20	72	90	81	50	66	86		82	83.335	87	80	100	65	75	80	60	93	100	62	60	482.5	78.6	14.5	36.9	31.3	16	16.4			37.2	9.8
consented	Male	25.03	13.89	2010-11-01	41	33	76	9	22	9	10	1	38	2012-10-31	7	1		2012-10-31	79	87	75	50	86	93		80	0	100	70	83.33	60	25	90	55	86	100	100	40	466.5	86.4	6	44.2	42.4	16.8	29.7			44.5	20.1
consented	Male	30.27	25	2013-01-31	38	40	76	4	52	4	31	1	42	2013-01-30	10	0		2013-01-30	87		43	0	80	66		62	100		50		30	50	45	50	73	33	50	40	309	65.5	5.5	71.3	64.5	0	0			74.4	49.9
consented	Male	31.11	30	2013-05-10	38	22	79	9	4	8	49	1	47	2013-05-09	6	0		2013-05-09	89	81	75	100	100	93		47	100		50	83.33	20	0	22	40	73	100	100	75	342.5	81.6	7.5	31	28.2	13.7	5.7			55.2	14.4
consented	Male	28.08		2010-11-03	34	32	81	6	16	6	4	1	41	2010-11-03	12	0	1.2	2010-11-03	89	71	18	100	93	93	100	80	33.335	100	80	100	95	75	90	75	93	100	87	70	342	71.9	40.5	71.6	65.1	4.4	35.1	12	23.1	77.2	36
consented	Male	26.23	29	2013-11-15	20	32	78	10	34	7	26	1	40	2013-11-15	6	0		2013-11-15	75	75	100	50	93	86		92	100		80		90	100	100	85	100	33	75	75	349.5	83.4	33.5	35.9	27.6	9	0.7			41.5	5.3
consented	Male	31.41	13	2013-04-24	2	2	88	6	21	6	9	1	45	2013-04-23	8	0		2013-04-23	91	96	75	100	93	100	100	82	83.335		70		90	75	57	60	86	100	87	80	335	58.7	0	44.4	29.4	14.5	21.8			21.1	0.5
consented	Male	27	18	2012-10-27	69	75	76	11	59	9	47	1	40.5	2012-10-25	9	0		2012-10-25	75	71	37	0	80	80		72	50		50		40	0	55	45	60	33	62	20	527	83.3	28.5	52.5	44.7	12	25.1			88.9	30.7
consented	Male	25.01		2010-11-17	65	18	70	11	21	6	58	1	46	2010-11-17	19	0	1.23	2010-11-17			25										30	25	55	5	66	100	75	25	329.5	60.4	54.5	49.2	44.6	5.5	37.8	11.4	26.4	52.6	29.9
consented	Female	33.96	28	2013-02-21	5	8	85	9	1	6	33	1	36	2013-02-19	4	1		2013-02-19	79	93	93	50	93	93		65	100		70		30	0	35	40	73	0	62	50	307.5	72.4	78.5	21.7	13.9	13.3	19.3			22.4	4.1
consented	Female	32.12	19.49	2012-10-11	13	8	81	8	51	8	32	1	34	2012-10-11	11	1		2012-10-10	77	56	93	0	80	86		32	100		50		25	0	22	50	66	0	87	45	250	64	95	22.1	18.2	14	30.6			18.7	0
consented	Male	29.45	28	2013-10-22	19	30	83	8	51	8	33	1	42	2013-10-21	9	0		2013-10-21	77	84	56	0	93	93		87	66.67		50	33.33	55	0	52	50	60	0	75	35	531.5	76.4	51	29.5	23.7	26.7	7.8			33.4	1.6
consented	Male	28.15	28	2013-12-12	18	25	80	8	49	6	38	1	40	2013-10-21	6	1		2013-12-11	81	71	62	50	86	73		70	83.335		50		55	25	67	60	86	33	50	55	228.5	49.1	9.5	31.8	27	8.5	8.8			43.3	4.2
Withdrewn consent part way	Male	40.09		2011-02-11	13	16	82	3	57	3	45	2	47	2011-02-10	4	0	1.12	2011-02-10	47	34	6	0	86	66	75	25	33.335	62	10	33.33	30	25	22	10	73	0	25	5
Withdrawn consent	Female	28.47		2011-07-15	12	14	83	8	49	5	5	1	45	2011-07-14	8	0		2011-07-14	70	65	37	100	66	40		45	50		50	33.33	60	50	90	25	40	66	62	40
withdrew part through baseline	Male	24.73	22	2013-10-09	6	7	86	5	59	5	7	1	39	2013-10-08	3	1		2013-10-08	87	93	100	100		100		52	100		80		80	100	100	65	66	100	50	45
withdrew part through baseline	Male	32.59	16	2013-08-20	29	32	72	8	9	7	39	1	43	2013-08-16	5	0		2013-08-16
consented	Male	24.21		2012-01-12	7	8	84	8	18	7	53	1	40	2012-01-12	8	0	1.2	2012-01-12	77	65	31		93	93		50	100	62	10	16.67	75	75	45	30	80	100	75	55
[truncated: 70 more columns]
