# Supplementary material for: Sleep apnea prevalence in chronic kidney disease - association with total body water and symptoms
Source: BMC Nephrol. 2017 Apr 4;18:125. doi: 10.1186/s12882-017-0544-3 (PMC5381077; doi:10.1186/s12882-017-0544-3)
Supplement: Supplementary file 2 — Comparison data of study population to the study sample. (XLSX 26 kb) [file 12882_2017_544_MOESM2_ESM.xlsx]

## Sheet: study_population_vs_study_sampl
bmi	hd	Sex	Non_enrolled in study
11.9756	Haemodialysis	Female	1
14.5243	Haemodialysis	Female	1
15.249	CKD IV	Female	1
16.3304	Haemodialysis	Female	1
16.6423	Haemodialysis	Female	1
16.8798	Haemodialysis	Female	1
16.9922	Haemodialysis	Female	1
17.2697	Haemodialysis	Female	1
17.792	CKD IV	Female	1
18.4911	CKD IV	Female	1
18.9431	CKD IV	Female	1
18.9635	CKD IV	Female	1
19.313	Haemodialysis	Female	1
19.3807	Haemodialysis	Female	1
19.5717	Haemodialysis	Female	1
19.607	Haemodialysis	Female	1
19.7885	Haemodialysis	Female	1
19.8438	CKD IV	Female	1
19.9933	CKD IV	Female	1
20.015	CKD IV	Female	1
20.1287	Haemodialysis	Female	1
20.4025	CKD IV	Female	1
20.4384	CKD IV	Female	1
20.5688	Haemodialysis	Female	1
20.7031	CKD IV	Female	1
20.7716	Haemodialysis	Female	1
20.7802	CKD IV	Female	1
20.7877	Haemodialysis	Female	1
20.9338	CKD IV	Female	1
21.083	Haemodialysis	Female	1
21.1671	CKD IV	Female	1
21.3107	CKD IV	Female	1
21.3166	CKD IV	Female	1
21.3774	CKD IV	Female	1
21.6441	CKD IV	Female	1
22.1875	CKD IV	Female	1
22.2592	Haemodialysis	Female	1
22.3053	Haemodialysis	Female	1
22.3133	Haemodialysis	Female	1
22.4512	Haemodialysis	Female	1
22.4528	CKD IV	Female	1
22.4889	CKD IV	Female	1
22.6326	CKD IV	Female	1
22.6801	Haemodialysis	Female	1
22.8906	CKD IV	Female	1
23.0732	CKD IV	Female	1
23.1004	CKD IV	Female	1
23.1004	CKD IV	Female	1
23.1004	CKD IV	Female	1
23.1405	CKD IV	Female	1
23.1489	CKD IV	Female	1
23.2872	CKD IV	Female	1
23.4695	CKD IV	Female	1
23.5142	CKD IV	Female	1
23.5539	Haemodialysis	Female	1
23.7978	CKD IV	Female	1
23.9974	Haemodialysis	Female	1
24.6132	CKD IV	Female	1
24.6484	Haemodialysis	Female	1
24.653	CKD IV	Female	1
24.7295	Haemodialysis	Female	1
24.7417	Haemodialysis	Female	1
24.7781	CKD IV	Female	1
24.7957	CKD IV	Female	1
24.8603	CKD IV	Female	1
24.88	CKD IV	Female	1
24.8889	Haemodialysis	Female	1
24.9766	CKD IV	Female	1
25.2	CKD IV	Female	1
25.2088	CKD IV	Female	1
25.2241	CKD IV	Female	1
25.2363	CKD IV	Female	1
25.2709	CKD IV	Female	1
25.2764	CKD IV	Female	1
25.4846	CKD IV	Female	1
25.5078	CKD IV	Female	1
25.5111	Haemodialysis	Female	1
25.6223	CKD IV	Female	1
25.7333	Haemodialysis	Female	1
25.9488	Haemodialysis	Female	1
25.9816	CKD IV	Female	1
26.1577	Haemodialysis	Female	1
26.2222	Haemodialysis	Female	1
26.2897	Haemodialysis	Female	1
26.3043	CKD IV	Female	1
26.3687	CKD IV	Female	1
26.3856	CKD IV	Female	1
26.5021	CKD IV	Female	1
26.6749	Haemodialysis	Female	1
26.6797	Haemodialysis	Female	1
26.6797	CKD IV	Female	1
26.7188	CKD IV	Female	1
26.7686	CKD IV	Female	1
26.8068	CKD IV	Female	1
26.9017	CKD IV	Female	1
26.9719	CKD IV	Female	1
27.0258	CKD IV	Female	1
27.0853	Haemodialysis	Female	1
27.2269	CKD IV	Female	1
27.2812	CKD IV	Female	1
27.3669	CKD IV	Female	1
27.4077	Haemodialysis	Female	1
27.4362	CKD IV	Female	1
27.4805	Haemodialysis	Female	1
27.6172	Haemodialysis	Female	1
27.6562	Haemodialysis	Female	1
27.7045	Haemodialysis	Female	1
27.8864	CKD IV	Female	1
27.9101	CKD IV	Female	1
28.0151	CKD IV	Female	1
28.3718	CKD IV	Female	1
28.3966	CKD IV	Female	1
28.4091	CKD IV	Female	1
28.4375	Haemodialysis	Female	1
28.4665	Haemodialysis	Female	1
28.4874	Haemodialysis	Female	1
28.5895	CKD IV	Female	1
28.5952	CKD IV	Female	1
28.7886	CKD IV	Female	1
28.8444	CKD IV	Female	1
28.8562	Haemodialysis	Female	1
28.9811	CKD IV	Female	1
28.9823	Haemodialysis	Female	1
29.0619	CKD IV	Female	1
29.1797	Haemodialysis	Female	1
29.2378	CKD IV	Female	1
29.2531	CKD IV	Female	1
29.3031	Haemodialysis	Female	1
29.3724	CKD IV	Female	1
29.3767	Haemodialysis	Female	1
29.4765	CKD IV	Female	1
29.5187	CKD IV	Female	1
29.6152	CKD IV	Female	1
29.6495	CKD IV	Female	1
29.7139	CKD IV	Female	1
29.7587	Haemodialysis	Female	1
29.8176	CKD IV	Female	1
29.9004	CKD IV	Female	1
29.9452	CKD IV	Female	1
30.0188	CKD IV	Female	1
30.0621	CKD IV	Female	1
30.0814	Haemodialysis	Female	1
30.2164	CKD IV	Female	1
30.4266	CKD IV	Female	1
30.4438	Haemodialysis	Female	1
30.5991	CKD IV	Female	1
30.6297	CKD IV	Female	1
30.63	CKD IV	Female	1
30.6764	CKD IV	Female	1
30.9666	Haemodialysis	Female	1
31.0173	CKD IV	Female	1
31.3058	Haemodialysis	Female	1
31.3523	CKD IV	Female	1
31.3884	CKD IV	Female	1
31.4241	CKD IV	Female	1
31.4545	Haemodialysis	Female	1
31.4995	CKD IV	Female	1
31.5963	Haemodialysis	Female	1
31.6609	CKD IV	Female	1
31.8127	CKD IV	Female	1
31.8252	CKD IV	Female	1
31.9688	CKD IV	Female	1
32	Haemodialysis	Female	1
32.1263	CKD IV	Female	1
32.1335	CKD IV	Female	1
32.1804	Haemodialysis	Female	1
32.2917	CKD IV	Female	1
32.3486	CKD IV	Female	1
32.3716	CKD IV	Female	1
32.4254	CKD IV	Female	1
32.526	CKD IV	Female	1
32.6569	CKD IV	Female	1
32.6767	CKD IV	Female	1
32.7073	CKD IV	Female	1
32.7159	CKD IV	Female	1
32.8082	CKD IV	Female	1
32.9814	CKD IV	Female	1
33.2342	CKD IV	Female	1
33.3564	CKD IV	Female	1
33.4235	CKD IV	Female	1
33.9973	CKD IV	Female	1
34.021	CKD IV	Female	1
34.049	CKD IV	Female	1
34.2936	Haemodialysis	Female	1
34.325	CKD IV	Female	1
34.3809	CKD IV	Female	1
34.403	CKD IV	Female	1
34.4178	CKD IV	Female	1
34.5057	CKD IV	Female	1
34.5107	Haemodialysis	Female	1
34.6601	CKD IV	Female	1
34.6667	Haemodialysis	Female	1
34.9679	CKD IV	Female	1
35.2675	CKD IV	Female	1
35.608	CKD IV	Female	1
36.3083	CKD IV	Female	1
36.5438	Haemodialysis	Female	1
36.6969	Haemodialysis	Female	1
37.1895	Haemodialysis	Female	1
37.6569	CKD IV	Female	1
37.9346	CKD IV	Female	1
38.0173	Haemodialysis	Female	1
38.8096	CKD IV	Female	1
38.966	CKD IV	Female	1
39.2924	CKD IV	Female	1
39.3655	Haemodialysis	Female	1
40.0577	Haemodialysis	Female	1
40.1982	CKD IV	Female	1
40.2725	Haemodialysis	Female	1
40.2856	CKD IV	Female	1
40.9199	CKD IV	Female	1
41.5217	CKD IV	Female	1
41.7036	CKD IV	Female	1
42.2009	CKD IV	Female	1
42.606	CKD IV	Female	1
42.6614	CKD IV	Female	1
43.4367	CKD IV	Female	1
43.9065	Haemodialysis	Female	1
43.9106	Haemodialysis	Female	1
46.0146	Haemodialysis	Female	1
46.8196	Haemodialysis	Female	1
47.3305	Haemodialysis	Female	1
48.2189	CKD IV	Female	1
51.7177	CKD IV	Female	1
54.9701	CKD IV	Female	1
56.8085	Haemodialysis	Female	1
60.7163	Haemodialysis	Female	1
113.56	Haemodialysis	Female	1
	CKD IV	Female	1
	CKD IV	Female	1
	CKD IV	Female	1
	Haemodialysis	Female	1
	CKD IV	Female	1
	CKD IV	Female	1
	CKD IV	Female	1
	Haemodialysis	Female	1
	CKD IV	Female	1
	CKD IV	Female	1
	CKD IV	Female	1
	Haemodialysis	Female	1
	CKD IV	Female	1
	CKD IV	Female	1
	Haemodialysis	Female	1
	CKD IV	Female	1
	Haemodialysis	Female	1
	Haemodialysis	Female	1
	CKD IV	Female	1
	CKD IV	Female	1
	CKD IV	Female	1
	Haemodialysis	Female	1
	CKD IV	Female	1
	Haemodialysis	Female	1
	CKD IV	Female	1
	Haemodialysis	Female	1
	CKD IV	Female	1
	CKD IV	Female	1
	Haemodialysis	Female	1
	CKD IV	Female	1
	CKD IV	Female	1
	CKD IV	Female	1
	CKD IV	Female	1
	CKD IV	Female	1
	CKD IV	Female	1
	CKD IV	Female	1
	Haemodialysis	Female	1
	Haemodialysis	Female	1
	CKD IV	Female	1
	Haemodialysis	Female	1
	CKD IV	Female	1
	CKD IV	Female	1
	CKD IV	Female	1
	CKD IV	Female	1
	CKD IV	Female	1
	Haemodialysis	Female	1
	CKD IV	Female	1
	CKD IV	Female	1
	CKD IV	Female	1
	Haemodialysis	Female	1
	CKD IV	Female	1
	Haemodialysis	Female	1
	CKD IV	Female	1
	CKD IV	Female	1
	CKD IV	Female	1
	Haemodialysis	Female	1
	CKD IV	Female	1
	Haemodialysis	Female	1
	CKD IV	Female	1
	CKD IV	Female	1
	CKD IV	Female	1
16.4237	Haemodialysis	Male	1
16.9204	Haemodialysis	Male	1
17.1035	Haemodialysis	Male	1
17.4105	Haemodialysis	Male	1
17.7609	CKD IV	Male	1
18.6214	Haemodialysis	Male	1
18.7429	Haemodialysis	Male	1
18.8852	Haemodialysis	Male	1
19.0721	Haemodialysis	Male	1
19.288	Haemodialysis	Male	1
19.4522	CKD IV	Male	1
19.6235	CKD IV	Male	1
19.6914	CKD IV	Male	1
19.726	Haemodialysis	Male	1
20.0079	CKD IV	Male	1
20.0184	Haemodialysis	Male	1
20.2375	CKD IV	Male	1
20.252	CKD IV	Male	1
20.2713	Haemodialysis	Male	1
20.3944	Haemodialysis	Male	1
20.4382	CKD IV	Male	1
20.4997	CKD IV	Male	1
20.5247	Haemodialysis	Male	1
20.5688	Haemodialysis	Male	1
20.6559	CKD IV	Male	1
20.7156	Haemodialysis	Male	1
20.725	CKD IV	Male	1
20.7466	Haemodialysis	Male	1
20.8117	CKD IV	Male	1
20.9371	Haemodialysis	Male	1
20.9376	Haemodialysis	Male	1
20.9391	CKD IV	Male	1
21.0105	Haemodialysis	Male	1
21.0105	Haemodialysis	Male	1
21.1604	CKD IV	Male	1
21.2346	CKD IV	Male	1
21.2654	Haemodialysis	Male	1
21.2902	CKD IV	Male	1
21.3476	Haemodialysis	Male	1
21.3673	Haemodialysis	Male	1
21.3701	Haemodialysis	Male	1
21.5287	CKD IV	Male	1
21.5645	Haemodialysis	Male	1
21.5715	CKD IV	Male	1
21.7533	CKD IV	Male	1
21.7776	Haemodialysis	Male	1
21.7958	Haemodialysis	Male	1
21.7994	Haemodialysis	Male	1
21.8336	Haemodialysis	Male	1
21.8925	Haemodialysis	Male	1
21.9375	CKD IV	Male	1
21.9429	Haemodialysis	Male	1
22.004	CKD IV	Male	1
22.1139	Haemodialysis	Male	1
22.1488	Haemodialysis	Male	1
22.1669	Haemodialysis	Male	1
22.3133	Haemodialysis	Male	1
22.3347	Haemodialysis	Male	1
22.4447	Haemodialysis	Male	1
22.46	CKD IV	Male	1
22.4676	Haemodialysis	Male	1
22.5952	CKD IV	Male	1
22.6457	CKD IV	Male	1
22.6852	CKD IV	Male	1
22.7596	Haemodialysis	Male	1
22.9103	Haemodialysis	Male	1
22.9441	Haemodialysis	Male	1
22.9886	CKD IV	Male	1
23.0347	Haemodialysis	Male	1
23.04	Haemodialysis	Male	1
23.2458	CKD IV	Male	1
23.2485	CKD IV	Male	1
23.255	Haemodialysis	Male	1
23.2912	CKD IV	Male	1
23.4795	CKD IV	Male	1
23.4906	CKD IV	Male	1
23.5748	Haemodialysis	Male	1
23.5883	Haemodialysis	Male	1
23.597	CKD IV	Male	1
23.597	CKD IV	Male	1
23.6328	Haemodialysis	Male	1
23.6652	CKD IV	Male	1
23.6958	CKD IV	Male	1
23.7228	Haemodialysis	Male	1
23.7287	CKD IV	Male	1
23.7335	CKD IV	Male	1
23.7654	Haemodialysis	Male	1
23.7954	Haemodialysis	Male	1
23.7954	CKD IV	Male	1
23.8017	CKD IV	Male	1
23.8142	CKD IV	Male	1
23.8304	Haemodialysis	Male	1
23.8498	Haemodialysis	Male	1
24.1253	Haemodialysis	Male	1
24.1522	Haemodialysis	Male	1
24.154	CKD IV	Male	1
24.2123	Haemodialysis	Male	1
24.2215	Haemodialysis	Male	1
24.2606	Haemodialysis	Male	1
24.3141	Haemodialysis	Male	1
24.3519	Haemodialysis	Male	1
24.5617	CKD IV	Male	1
24.6197	Haemodialysis	Male	1
24.6733	CKD IV	Male	1
24.6871	CKD IV	Male	1
24.6911	Haemodialysis	Male	1
24.7431	CKD IV	Male	1
24.8196	CKD IV	Male	1
24.8364	CKD IV	Male	1
24.8382	Haemodialysis	Male	1
24.839	Haemodialysis	Male	1
24.841	Haemodialysis	Male	1
24.8763	CKD IV	Male	1
24.8786	CKD IV	Male	1
24.9202	Haemodialysis	Male	1
24.9452	CKD IV	Male	1
24.9851	CKD IV	Male	1
24.9911	CKD IV	Male	1
24.9928	CKD IV	Male	1
25.0138	CKD IV	Male	1
25.0194	Haemodialysis	Male	1
25.0309	CKD IV	Male	1
25.1903	CKD IV	Male	1
25.2914	CKD IV	Male	1
25.3759	CKD IV	Male	1
25.3843	CKD IV	Male	1
25.4142	CKD IV	Male	1
25.4325	CKD IV	Male	1
25.4688	CKD IV	Male	1
25.4694	Haemodialysis	Male	1
25.4876	CKD IV	Male	1
25.5446	CKD IV	Male	1
25.6055	Haemodialysis	Male	1
25.6309	CKD IV	Male	1
25.6373	CKD IV	Male	1
25.7483	Haemodialysis	Male	1
25.7706	CKD IV	Male	1
25.7908	CKD IV	Male	1
25.7926	Haemodialysis	Male	1
25.8031	Haemodialysis	Male	1
25.8166	Haemodialysis	Male	1
25.8174	Haemodialysis	Male	1
25.9185	Haemodialysis	Male	1
25.9325	CKD IV	Male	1
25.9329	CKD IV	Male	1
25.9488	CKD IV	Male	1
25.9959	Haemodialysis	Male	1
26.0435	CKD IV	Male	1
26.079	Haemodialysis	Male	1
26.09	CKD IV	Male	1
26.1255	CKD IV	Male	1
26.148	CKD IV	Male	1
26.1811	CKD IV	Male	1
26.2531	Haemodialysis	Male	1
26.2917	Haemodialysis	Male	1
26.3329	Haemodialysis	Male	1
26.3376	CKD IV	Male	1
26.3726	Haemodialysis	Male	1
26.3795	CKD IV	Male	1
26.3988	CKD IV	Male	1
26.4604	CKD IV	Male	1
26.4949	Haemodialysis	Male	1
26.5374	Haemodialysis	Male	1
26.6447	CKD IV	Male	1
26.6534	CKD IV	Male	1
26.6794	CKD IV	Male	1
26.6876	CKD IV	Male	1
26.7086	CKD IV	Male	1
26.7429	CKD IV	Male	1
26.7484	Haemodialysis	Male	1
26.8544	CKD IV	Male	1
26.9023	CKD IV	Male	1
26.908	Haemodialysis	Male	1
26.9714	Haemodialysis	Male	1
27.027	Haemodialysis	Male	1
27.0903	CKD IV	Male	1
27.0919	CKD IV	Male	1
27.1046	Haemodialysis	Male	1
27.1417	CKD IV	Male	1
27.1527	Haemodialysis	Male	1
27.1683	CKD IV	Male	1
27.1977	CKD IV	Male	1
27.3094	Haemodialysis	Male	1
27.3648	CKD IV	Male	1
27.3868	CKD IV	Male	1
27.421	Haemodialysis	Male	1
27.4238	Haemodialysis	Male	1
27.4368	Haemodialysis	Male	1
27.466	Haemodialysis	Male	1
27.4747	Haemodialysis	Male	1
27.5284	Haemodialysis	Male	1
27.6006	CKD IV	Male	1
27.6817	CKD IV	Male	1
27.6839	Haemodialysis	Male	1
27.7159	CKD IV	Male	1
27.7224	Haemodialysis	Male	1
27.7427	CKD IV	Male	1
27.7823	Haemodialysis	Male	1
27.8352	CKD IV	Male	1
27.8828	Haemodialysis	Male	1
27.8876	Haemodialysis	Male	1
27.8896	CKD IV	Male	1
27.8973	CKD IV	Male	1
27.9052	CKD IV	Male	1
27.9328	CKD IV	Male	1
27.9931	Haemodialysis	Male	1
28.235	CKD IV	Male	1
28.2549	CKD IV	Male	1
28.2903	CKD IV	Male	1
28.3168	Haemodialysis	Male	1
28.3176	CKD IV	Male	1
28.3439	CKD IV	Male	1
28.3718	CKD IV	Male	1
28.4542	Haemodialysis	Male	1
28.4654	Haemodialysis	Male	1
28.5627	Haemodialysis	Male	1
28.601	CKD IV	Male	1
28.6674	CKD IV	Male	1
28.669	Haemodialysis	Male	1
28.8254	CKD IV	Male	1
28.8546	CKD IV	Male	1
28.9419	CKD IV	Male	1
29.0565	CKD IV	Male	1
29.0606	CKD IV	Male	1
29.0625	CKD IV	Male	1
29.0657	Haemodialysis	Male	1
29.0659	CKD IV	Male	1
29.0844	CKD IV	Male	1
29.1204	CKD IV	Male	1
29.1276	CKD IV	Male	1
29.1814	CKD IV	Male	1
29.1918	Haemodialysis	Male	1
29.2162	Haemodialysis	Male	1
29.2571	CKD IV	Male	1
29.2813	CKD IV	Male	1
29.2822	CKD IV	Male	1
29.4023	CKD IV	Male	1
29.4076	CKD IV	Male	1
29.443	Haemodialysis	Male	1
29.4444	CKD IV	Male	1
29.5637	Haemodialysis	Male	1
29.5942	CKD IV	Male	1
29.6886	Haemodialysis	Male	1
29.8122	CKD IV	Male	1
30.2035	CKD IV	Male	1
30.2676	CKD IV	Male	1
30.3361	CKD IV	Male	1
30.4578	Haemodialysis	Male	1
30.5882	Haemodialysis	Male	1
30.6228	Haemodialysis	Male	1
30.7407	CKD IV	Male	1
30.8112	CKD IV	Male	1
30.9065	Haemodialysis	Male	1
30.9497	Haemodialysis	Male	1
31.0097	CKD IV	Male	1
31.0547	CKD IV	Male	1
31.0727	CKD IV	Male	1
31.1213	CKD IV	Male	1
31.1255	Haemodialysis	Male	1
31.1676	CKD IV	Male	1
31.2359	CKD IV	Male	1
31.3149	Haemodialysis	Male	1
31.4102	CKD IV	Male	1
31.4819	Haemodialysis	Male	1
31.5115	CKD IV	Male	1
31.5152	CKD IV	Male	1
31.5437	Haemodialysis	Male	1
31.5454	Haemodialysis	Male	1
31.6445	CKD IV	Male	1
31.7057	CKD IV	Male	1
31.8047	CKD IV	Male	1
31.8074	CKD IV	Male	1
31.8133	CKD IV	Male	1
31.8539	Haemodialysis	Male	1
31.9192	CKD IV	Male	1
32.0494	Haemodialysis	Male	1
32.1428	CKD IV	Male	1
32.2145	CKD IV	Male	1
32.3432	Haemodialysis	Male	1
32.4898	Haemodialysis	Male	1
32.5156	CKD IV	Male	1
32.6435	Haemodialysis	Male	1
32.6662	CKD IV	Male	1
32.9543	CKD IV	Male	1
32.9938	Haemodialysis	Male	1
33.0384	Haemodialysis	Male	1
33.1961	Haemodialysis	Male	1
33.271	CKD IV	Male	1
33.4022	CKD IV	Male	1
33.4488	CKD IV	Male	1
33.5616	Haemodialysis	Male	1
33.656	CKD IV	Male	1
33.6841	CKD IV	Male	1
33.7495	Haemodialysis	Male	1
33.8463	CKD IV	Male	1
33.847	CKD IV	Male	1
33.8513	CKD IV	Male	1
33.9918	CKD IV	Male	1
34.0136	Haemodialysis	Male	1
34.1104	Haemodialysis	Male	1
34.1809	CKD IV	Male	1
34.2686	CKD IV	Male	1
34.3505	Haemodialysis	Male	1
34.3963	CKD IV	Male	1
34.5795	CKD IV	Male	1
34.5973	Haemodialysis	Male	1
34.7264	CKD IV	Male	1
35.0804	Haemodialysis	Male	1
35.4753	Haemodialysis	Male	1
35.57	Haemodialysis	Male	1
35.7043	CKD IV	Male	1
35.9487	CKD IV	Male	1
35.9803	CKD IV	Male	1
36.3906	Haemodialysis	Male	1
36.5925	CKD IV	Male	1
36.7143	Haemodialysis	Male	1
37.188	CKD IV	Male	1
37.2023	CKD IV	Male	1
37.3551	CKD IV	Male	1
37.3996	CKD IV	Male	1
37.6163	CKD IV	Male	1
37.7776	Haemodialysis	Male	1
37.8401	CKD IV	Male	1
37.8867	CKD IV	Male	1
37.8893	CKD IV	Male	1
37.9239	CKD IV	Male	1
38.2893	CKD IV	Male	1
38.3474	CKD IV	Male	1
38.5141	CKD IV	Male	1
38.9543	Haemodialysis	Male	1
39.1797	CKD IV	Male	1
39.3185	CKD IV	Male	1
39.9326	CKD IV	Male	1
40.1823	Haemodialysis	Male	1
40.209	CKD IV	Male	1
40.3956	Haemodialysis	Male	1
40.4938	CKD IV	Male	1
40.7597	CKD IV	Male	1
41.2093	CKD IV	Male	1
41.6966	Haemodialysis	Male	1
42.5767	CKD IV	Male	1
43.6461	Haemodialysis	Male	1
44.3823	CKD IV	Male	1
45.8453	CKD IV	Male	1
50.2121	CKD IV	Male	1
	CKD IV	Male	1
	Haemodialysis	Male	1
	CKD IV	Male	1
	Haemodialysis	Male	1
	CKD IV	Male	1
	CKD IV	Male	1
	CKD IV	Male	1
	CKD IV	Male	1
	CKD IV	Male	1
	Haemodialysis	Male	1
	CKD IV	Male	1
	CKD IV	Male	1
	Haemodialysis	Male	1
	CKD IV	Male	1
	Haemodialysis	Male	1
	CKD IV	Male	1
	CKD IV	Male	1
	CKD IV	Male	1
	Haemodialysis	Male	1
	CKD IV	Male	1
	CKD IV	Male	1
	CKD IV	Male	1
	Haemodialysis	Male	1
	CKD IV	Male	1
	CKD IV	Male	1
	CKD IV	Male	1
	CKD IV	Male	1
	Haemodialysis	Male	1
	CKD IV	Male	1
	CKD IV	Male	1
	CKD IV	Male	1
	CKD IV	Male	1
	CKD IV	Male	1
	CKD IV	Male	1
	CKD IV	Male	1
	CKD IV	Male	1
	Haemodialysis	Male	1
	Haemodialysis	Male	1
	CKD IV	Male	1
	Haemodialysis	Male	1
	Haemodialysis	Male	1
	Haemodialysis	Male	1
	Haemodialysis	Male	1
	CKD IV	Male	1
	Haemodialysis	Male	1
	CKD IV	Male	1
	CKD IV	Male	1
	Haemodialysis	Male	1
	Haemodialysis	Male	1
	Haemodialysis	Male	1
	CKD IV	Male	1
	Haemodialysis	Male	1
	CKD IV	Male	1
	CKD IV	Male	1
	CKD IV	Male	1
	Haemodialysis	Male	1
	CKD IV	Male	1
	CKD IV	Male	1
	CKD IV	Male	1
	CKD IV	Male	1
	Haemodialysis	Male	1
	CKD IV	Male	1
	CKD IV	Male	1
	Haemodialysis	Male	1
	CKD IV	Male	1
	CKD IV	Male	1
	Haemodialysis	Male	1
30.27	CKD IV	Male	0
32.12	CKD IV	Female	0
32.46	CKD IV	Female	0
23.89	Haemodialysis	Male	0
29.59	CKD IV	Male	0
32.59	CKD IV	Male	0
26.12	Haemodialysis	Male	0
25.16	CKD IV	Male	0
22.25	Haemodialysis	Male	0
26.3	Haemodialysis	Male	0
33.96	CKD IV	Female	0
26.61	CKD IV	Male	0
27	CKD IV	Male	0
37.17	CKD IV	Male	0
28.08	Haemodialysis	Male	0
27.23	Haemodialysis	Male	0
38.27	Haemodialysis	Male	0
33.95	Haemodialysis	Female	0
20.2	Haemodialysis	Male	0
26.19	CKD IV	Male	0
31.65	Haemodialysis	Male	0
24.73	CKD IV	Male	0
32.9	CKD IV	3	0
27.04	CKD IV	Female	0
24.72	Haemodialysis	Male	0
24.73	Haemodialysis	Male	0
24.21	Haemodialysis	Male	0
22.48	CKD IV	Female	0
28.72	Haemodialysis	Male	0
28.79	Haemodialysis	Male	0
23.78	CKD IV	Male	0
25.01	Haemodialysis	Male	0
22.53	Haemodialysis	Male	0
21.7	Haemodialysis	Male	0
24.35	CKD IV	Female	0
29.45	CKD IV	Male	0
34.3	CKD IV	Male	0
40.09	Haemodialysis	Male	0
25	Haemodialysis	Male	0
33.65	CKD IV	Female	0
31.99	Haemodialysis	Male	0
26.3	Haemodialysis	Male	0
35.6	CKD IV	Male	0
31.11	CKD IV	Male	0
33.1	CKD IV	Male	0
25.23	CKD IV	Male	0
31.15	Haemodialysis	Male	0
21.26	Haemodialysis	Male	0
30.65	Haemodialysis	Male	0
25.03	CKD IV	Male	0
30.09	Haemodialysis	Male	0
41.73	Haemodialysis	Female	0
46.35	Haemodialysis	Male	0
27.32	Haemodialysis	Male	0
23.63	CKD IV	Male	0
23.35	Haemodialysis	Male	0
31.41	CKD IV	Male	0
26.23	CKD IV	Male	0
28.47	Haemodialysis	Female	0
28.15	CKD IV	Male	0
31.71	CKD IV	Male	0
22.4	Haemodialysis	Male	0
